# Supplementary material for: Proteomic profiling reveals diagnostic signatures and pathogenic insights in multisystem inflammatory syndrome in children
Source: Commun Biol. 2024 Jun 5;7:688. doi: 10.1038/s42003-024-06370-8 (PMC11153518; doi:10.1038/s42003-024-06370-8)
Supplement: Supplementary file 3 — Supplementary Data 1 [file 42003_2024_6370_MOESM3_ESM.xlsx]

## Sheet: Sheet 1
identifier	T.statistics	pvalue	mean_group1	mean_group2	std.group1.	std.group2.	log2FC	test	correction	padj	rejected	group1	group2	FC	X.log10.pvalue	Method	color
A1BG~P04217	1.64602	0.106727	19.8328	19.7421	0.222173	0.241946	0.0906801	t-Test	FDR correction BH	0.148095	False	Not MIS-C	MIS-C Acute Stage	1.06487	0.971724	Unpaired t-test	darkgrey
A2M~P01023	2.18403	0.0330957	20.1232	19.9392	0.404681	0.341816	0.183942	t-Test	FDR correction BH	0.0543498	False	Not MIS-C	MIS-C Acute Stage	1.13598	1.48023	Unpaired t-test	darkgrey
ACTA2~P62736	2.15067	0.0354435	15.2823	14.5562	1.70203	1.32969	0.726104	t-Test	FDR correction BH	0.0571567	False	Not MIS-C	MIS-C Acute Stage	1.65417	1.45046	Unpaired t-test	darkgrey
ACTBL2~Q562R1	2.0622	0.0431887	15.786	14.8775	2.29763	1.69343	0.90852	t-Test	FDR correction BH	0.0673696	False	Not MIS-C	MIS-C Acute Stage	1.87712	1.36463	Unpaired t-test	darkgrey
ACTB~P60709	2.90844	0.00480012	15.6986	14.9224	1.49713	0.962663	0.77618	t-Test	FDR correction BH	0.0108126	True	Not MIS-C	MIS-C Acute Stage	1.71259	2.31875	Unpaired t-test	darkgrey
ADIPOQ~Q15848	2.75811	0.00709925	13.106	12.8178	0.655405	0.326731	0.288275	t-Test	FDR correction BH	0.0151282	True	Not MIS-C	MIS-C Acute Stage	1.22118	2.14879	Unpaired t-test	darkgrey
AFM~P43652	7.52332	3.81744e-10	17.5466	16.7529	0.513811	0.424766	0.7937	t-Test	FDR correction BH	5.69435e-09	True	Not MIS-C	MIS-C Acute Stage	1.73351	9.41823	Unpaired t-test	darkgrey
AFP~P02771	0.426038	0.671771	18.7602	18.4874	2.97357	2.64664	0.272719	t-Test	FDR correction BH	0.761057	False	Not MIS-C	MIS-C Acute Stage	1.20808	0.172779	Unpaired t-test	darkgrey
AGT~P01019	-2.94303	0.00443893	17.7659	18.0517	0.520841	0.364958	-0.285774	t-Test	FDR correction BH	0.0101868	True	Not MIS-C	MIS-C Acute Stage	0.820301	2.35272	Unpaired t-test	darkgrey
AHSG~P02765	8.36352	3.26611e-12	19.2576	18.5063	0.496847	0.328561	0.75134	t-Test	FDR correction BH	1.77202e-10	True	Not MIS-C	MIS-C Acute Stage	1.68336	11.486	Unpaired t-test	darkgrey
ALB~P02768	4.97512	6.36508e-06	26.2212	25.9116	0.298909	0.25264	0.309622	t-Test	FDR correction BH	3.25528e-05	True	Not MIS-C	MIS-C Acute Stage	1.23938	5.1962	Unpaired t-test	darkgrey
ALDOA~P04075	1.58939	0.116352	12.1365	11.8638	0.95042	0.626537	0.272691	t-Test	FDR correction BH	0.160208	False	Not MIS-C	MIS-C Acute Stage	1.20806	0.934225	Unpaired t-test	darkgrey
AMBP~P02760	3.45619	0.000989324	18.4461	18.1921	0.374861	0.287181	0.254037	t-Test	FDR correction BH	0.00276701	True	Not MIS-C	MIS-C Acute Stage	1.19254	3.00466	Unpaired t-test	darkgrey
ANPEP~P15144	-1.87586	0.0662209	12.0239	12.306	0.685951	0.627497	-0.282084	t-Test	FDR correction BH	0.0948283	False	Not MIS-C	MIS-C Acute Stage	0.822402	1.17901	Unpaired t-test	darkgrey
APCS~P02743	-3.56377	0.000654794	17.1541	17.4286	0.425672	0.281894	-0.27449	t-Test	FDR correction BH	0.00195351	True	Not MIS-C	MIS-C Acute Stage	0.826742	3.1839	Unpaired t-test	darkgrey
APMAP~Q9HDC9	-0.78244	0.437153	12.2402	12.375	0.835243	0.695286	-0.134768	t-Test	FDR correction BH	0.525171	False	Not MIS-C	MIS-C Acute Stage	0.910817	0.359366	Unpaired t-test	darkgrey
APOA1~P02647	6.76381	2.58857e-08	22.0393	21.1167	0.537109	0.603877	0.92258	t-Test	FDR correction BH	2.31677e-07	True	Not MIS-C	MIS-C Acute Stage	1.8955	7.58694	Unpaired t-test	darkgrey
APOA2~P02652	4.47685	4.33939e-05	20.3871	19.7195	0.659773	0.631285	0.667596	t-Test	FDR correction BH	0.000181616	True	Not MIS-C	MIS-C Acute Stage	1.58842	4.36257	Unpaired t-test	darkgrey
APOA4~P06727	2.39625	0.0197372	17.887	17.549	0.695517	0.563643	0.338011	t-Test	FDR correction BH	0.0373019	True	Not MIS-C	MIS-C Acute Stage	1.26401	1.70472	Unpaired t-test	darkgrey
APOB~P04114	-2.02414	0.0475708	17.7772	17.9464	0.406633	0.337021	-0.169269	t-Test	FDR correction BH	0.0733061	False	Not MIS-C	MIS-C Acute Stage	0.889293	1.32266	Unpaired t-test	darkgrey
APOC1~P02654	7.42466	2.6585e-10	18.2672	17.471	0.568298	0.407076	0.796201	t-Test	FDR correction BH	4.3261e-09	True	Not MIS-C	MIS-C Acute Stage	1.73652	9.57536	Unpaired t-test	darkgrey
APOC2~P02655	0.382552	0.702964	17.5279	17.4728	0.962578	0.394253	0.0550203	t-Test	FDR correction BH	0.776732	False	Not MIS-C	MIS-C Acute Stage	1.03887	0.153067	Unpaired t-test	darkgrey
APOC3~P02656	2.28065	0.0262973	19.2645	18.9744	0.614898	0.514512	0.290129	t-Test	FDR correction BH	0.0454076	True	Not MIS-C	MIS-C Acute Stage	1.22275	1.58009	Unpaired t-test	darkgrey
APOC4~P55056	-1.3335	0.187919	14.4799	14.6957	0.755358	0.667499	-0.215818	t-Test	FDR correction BH	0.241996	False	Not MIS-C	MIS-C Acute Stage	0.861058	0.726029	Unpaired t-test	darkgrey
APOD~P05090	-0.316253	0.753059	17.837	17.8695	0.470037	0.429526	-0.0325645	t-Test	FDR correction BH	0.812033	False	Not MIS-C	MIS-C Acute Stage	0.977681	0.123171	Unpaired t-test	darkgrey
APOE~P02649	-2.95671	0.00483243	17.1617	17.5166	0.506328	0.518421	-0.354882	t-Test	FDR correction BH	0.0108126	True	Not MIS-C	MIS-C Acute Stage	0.781933	2.31583	Unpaired t-test	darkgrey
APOF~Q13790	-3.01239	0.00376629	16.1964	16.5846	0.647914	0.508642	-0.388283	t-Test	FDR correction BH	0.00875539	True	Not MIS-C	MIS-C Acute Stage	0.764038	2.42409	Unpaired t-test	darkgrey
APOH~P02749	3.12374	0.00260992	18.9803	18.6961	0.491588	0.339824	0.284198	t-Test	FDR correction BH	0.00639967	True	Not MIS-C	MIS-C Acute Stage	1.21773	2.58337	Unpaired t-test	darkgrey
APOM~O95445	7.14549	1.82646e-08	17.6132	16.6806	0.424958	0.606934	0.932604	t-Test	FDR correction BH	1.83813e-07	True	Not MIS-C	MIS-C Acute Stage	1.90872	7.73839	Unpaired t-test	darkgrey
ATRN~O75882	4.77057	1.44248e-05	15.3182	14.9363	0.370783	0.331518	0.381923	t-Test	FDR correction BH	6.62061e-05	True	Not MIS-C	MIS-C Acute Stage	1.30308	4.84089	Unpaired t-test	darkgrey
AZGP1~P25311	-1.44011	0.155284	18.1043	18.235	0.43775	0.36772	-0.130744	t-Test	FDR correction BH	0.205895	False	Not MIS-C	MIS-C Acute Stage	0.91336	0.808873	Unpaired t-test	darkgrey
B2M~P61769	-5.82233	2.55908e-07	13.2414	14.4293	1.00172	0.817379	-1.18787	t-Test	FDR correction BH	1.76183e-06	True	Not MIS-C	MIS-C Acute Stage	0.43895	6.59192	Unpaired t-test	darkgrey
BCHE~P06276	4.77398	1.12737e-05	14.8795	14.2437	0.678588	0.520691	0.635799	t-Test	FDR correction BH	5.60553e-05	True	Not MIS-C	MIS-C Acute Stage	1.5538	4.94793	Unpaired t-test	darkgrey
BTD~P43251	4.26675	8.26211e-05	14.7785	14.4493	0.352395	0.321673	0.329146	t-Test	FDR correction BH	0.000321504	True	Not MIS-C	MIS-C Acute Stage	1.25627	4.08291	Unpaired t-test	darkgrey
C1QA~P02745	-1.7013	0.0933762	16.6185	16.7696	0.480572	0.331367	-0.15111	t-Test	FDR correction BH	0.130581	False	Not MIS-C	MIS-C Acute Stage	0.900557	1.02976	Unpaired t-test	darkgrey
C1QB~P02746	-3.79499	0.000344972	16.4575	16.7139	0.336429	0.268164	-0.256335	t-Test	FDR correction BH	0.00112273	True	Not MIS-C	MIS-C Acute Stage	0.837212	3.46222	Unpaired t-test	darkgrey
C1QC~P02747	-1.37902	0.172561	16.823	16.9406	0.447754	0.326026	-0.117585	t-Test	FDR correction BH	0.223829	False	Not MIS-C	MIS-C Acute Stage	0.921729	0.763058	Unpaired t-test	darkgrey
C1RL~Q9NZP8	-1.8624	0.0660602	15.186	15.4287	0.938683	0.279026	-0.242689	t-Test	FDR correction BH	0.0948283	False	Not MIS-C	MIS-C Acute Stage	0.845169	1.18006	Unpaired t-test	darkgrey
C1R~P00736	-0.0940597	0.925357	16.5209	16.5277	0.371042	0.27948	-0.00677587	t-Test	FDR correction BH	0.95745	False	Not MIS-C	MIS-C Acute Stage	0.995314	0.0336907	Unpaired t-test	darkgrey
C1S~P09871	-2.47856	0.0162741	17.0586	17.225	0.31635	0.27555	-0.16643	t-Test	FDR correction BH	0.0316753	True	Not MIS-C	MIS-C Acute Stage	0.891045	1.7885	Unpaired t-test	darkgrey
C2~P06681	-3.10963	0.00293299	15.5572	15.7496	0.295799	0.251659	-0.192312	t-Test	FDR correction BH	0.00709466	True	Not MIS-C	MIS-C Acute Stage	0.875202	2.53269	Unpaired t-test	darkgrey
C3~P01024	-0.388607	0.699517	19.9353	19.955	0.193692	0.227786	-0.0197814	t-Test	FDR correction BH	0.776732	False	Not MIS-C	MIS-C Acute Stage	0.986382	0.155202	Unpaired t-test	darkgrey
C4A~P0C0L4	-2.01954	0.0479152	18.6285	18.823	0.477657	0.383303	-0.194468	t-Test	FDR correction BH	0.0733061	False	Not MIS-C	MIS-C Acute Stage	0.873895	1.31953	Unpaired t-test	darkgrey
C4BPA~P04003	-1.54333	0.128288	19.7263	19.8521	0.391932	0.330704	-0.125804	t-Test	FDR correction BH	0.175294	False	Not MIS-C	MIS-C Acute Stage	0.916493	0.891814	Unpaired t-test	darkgrey
C4BPB~P20851	-3.35086	0.00149691	16.4077	16.6603	0.34358	0.314768	-0.25264	t-Test	FDR correction BH	0.00394038	True	Not MIS-C	MIS-C Acute Stage	0.839359	2.82481	Unpaired t-test	darkgrey
C4B~P0C0L5	-2.88797	0.00581321	17.3979	17.7379	0.498642	0.507757	-0.34003	t-Test	FDR correction BH	0.0125369	True	Not MIS-C	MIS-C Acute Stage	0.790025	2.23558	Unpaired t-test	darkgrey
C5~P01031	-2.01854	0.0486943	15.7399	15.8708	0.293738	0.271745	-0.130968	t-Test	FDR correction BH	0.0738668	False	Not MIS-C	MIS-C Acute Stage	0.913218	1.31252	Unpaired t-test	darkgrey
C6~P13671	1.43424	0.158297	17.2648	17.1619	0.293889	0.31343	0.10292	t-Test	FDR correction BH	0.208347	False	Not MIS-C	MIS-C Acute Stage	1.07394	0.800526	Unpaired t-test	darkgrey
C7~P10643	-0.0558841	0.955753	15.8694	15.8764	0.372085	0.588676	-0.00696334	t-Test	FDR correction BH	0.95986	False	Not MIS-C	MIS-C Acute Stage	0.995185	0.0196543	Unpaired t-test	darkgrey
C8A~P07357	-0.542595	0.589845	14.8495	14.891	0.333351	0.326139	-0.0415179	t-Test	FDR correction BH	0.67681	False	Not MIS-C	MIS-C Acute Stage	0.971632	0.229262	Unpaired t-test	darkgrey
C8B~P07358	0.844399	0.40348	16.4196	16.3397	0.338738	0.430438	0.079872	t-Test	FDR correction BH	0.487992	False	Not MIS-C	MIS-C Acute Stage	1.05692	0.394178	Unpaired t-test	darkgrey
C8G~P07360	0.0602869	0.952182	16.1866	16.1813	0.369926	0.382538	0.00532454	t-Test	FDR correction BH	0.95986	False	Not MIS-C	MIS-C Acute Stage	1.0037	0.0212798	Unpaired t-test	darkgrey
C9~P02748	-4.04648	0.000114354	17.8372	18.1498	0.477336	0.247264	-0.312607	t-Test	FDR correction BH	0.000426445	True	Not MIS-C	MIS-C Acute Stage	0.805186	3.94175	Unpaired t-test	darkgrey
CA1~P00915	-0.0751289	0.940361	13.4337	13.455	1.40646	1.1223	-0.0212288	t-Test	FDR correction BH	0.95986	False	Not MIS-C	MIS-C Acute Stage	0.985393	0.0267053	Unpaired t-test	darkgrey
CAMP~P49913	0.639334	0.524954	11.352	11.1989	1.21574	0.938088	0.153049	t-Test	FDR correction BH	0.610173	False	Not MIS-C	MIS-C Acute Stage	1.11192	0.279879	Unpaired t-test	darkgrey
CD14~P08571	-2.37602	0.0197971	15.4772	15.7545	0.710381	0.381887	-0.277285	t-Test	FDR correction BH	0.0373019	True	Not MIS-C	MIS-C Acute Stage	0.825142	1.7034	Unpaired t-test	darkgrey
CD44~P16070	-4.9275	6.33559e-06	13.0705	13.7677	0.724809	0.551162	-0.697249	t-Test	FDR correction BH	3.25528e-05	True	Not MIS-C	MIS-C Acute Stage	0.616747	5.19821	Unpaired t-test	darkgrey
CD5L~O43866	3.14625	0.00251095	17.7081	17.2702	0.718411	0.538931	0.437807	t-Test	FDR correction BH	0.0062425	True	Not MIS-C	MIS-C Acute Stage	1.35454	2.60016	Unpaired t-test	darkgrey
CDH5~P33151	2.13981	0.0369663	13.7474	13.3283	0.900758	0.814002	0.419115	t-Test	FDR correction BH	0.0585572	False	Not MIS-C	MIS-C Acute Stage	1.33711	1.43219	Unpaired t-test	darkgrey
CFB~P00751	-0.337397	0.737334	18.5331	18.5605	0.337092	0.352668	-0.0273839	t-Test	FDR correction BH	0.799895	False	Not MIS-C	MIS-C Acute Stage	0.981198	0.132336	Unpaired t-test	darkgrey
CFD~P00746	0.0769985	0.938894	13.6224	13.6126	0.615471	0.518309	0.00984415	t-Test	FDR correction BH	0.95986	False	Not MIS-C	MIS-C Acute Stage	1.00685	0.0273835	Unpaired t-test	darkgrey
CFHR1~Q03591	-1.40754	0.164694	15.7433	15.9569	0.730078	0.615486	-0.213607	t-Test	FDR correction BH	0.215184	False	Not MIS-C	MIS-C Acute Stage	0.862379	0.783322	Unpaired t-test	darkgrey
CFH~P08603	2.18846	0.0340845	18.3174	18.2069	0.196308	0.224386	0.110473	t-Test	FDR correction BH	0.0554648	False	Not MIS-C	MIS-C Acute Stage	1.07958	1.46744	Unpaired t-test	darkgrey
CFI~P05156	-3.25843	0.001722	17.5906	17.7889	0.333796	0.224236	-0.198269	t-Test	FDR correction BH	0.00446723	True	Not MIS-C	MIS-C Acute Stage	0.871596	2.76397	Unpaired t-test	darkgrey
CLEC3B~P05452	2.32034	0.023067	15.1389	14.9704	0.410132	0.260143	0.16849	t-Test	FDR correction BH	0.0408811	True	Not MIS-C	MIS-C Acute Stage	1.12388	1.63701	Unpaired t-test	darkgrey
CLU~P10909	2.40213	0.0202087	17.9107	17.7482	0.288473	0.29093	0.1625	t-Test	FDR correction BH	0.0376807	True	Not MIS-C	MIS-C Acute Stage	1.11922	1.69446	Unpaired t-test	darkgrey
CNDP1~Q96KN2	-0.41679	0.678057	13.3169	13.4046	1.17347	0.76297	-0.0876717	t-Test	FDR correction BH	0.763347	False	Not MIS-C	MIS-C Acute Stage	0.94104	0.168734	Unpaired t-test	darkgrey
CPB2~Q96IY4	1.99383	0.0520728	14.6727	14.4903	0.378452	0.398056	0.182385	t-Test	FDR correction BH	0.0783279	False	Not MIS-C	MIS-C Acute Stage	1.13476	1.28339	Unpaired t-test	darkgrey
CPN1~P15169	-0.992124	0.325601	14.8478	14.9487	0.468887	0.421897	-0.100864	t-Test	FDR correction BH	0.404741	False	Not MIS-C	MIS-C Acute Stage	0.932474	0.487314	Unpaired t-test	darkgrey
CPN2~P22792	-4.0666	0.000146507	16.5057	16.799	0.349412	0.291316	-0.293302	t-Test	FDR correction BH	0.000505358	True	Not MIS-C	MIS-C Acute Stage	0.816032	3.83414	Unpaired t-test	darkgrey
CP~P00450	-2.61731	0.0106203	18.827	18.9596	0.296819	0.174284	-0.1326	t-Test	FDR correction BH	0.021851	True	Not MIS-C	MIS-C Acute Stage	0.912186	1.97386	Unpaired t-test	darkgrey
CRP~P02741	-7.45752	7.68235e-11	18.2871	20.9019	2.5335	0.739925	-2.61482	t-Test	FDR correction BH	1.37514e-09	True	Not MIS-C	MIS-C Acute Stage	0.163253	10.1145	Unpaired t-test	darkgrey
DBH~P09172	0.628885	0.532682	13.2597	13.0942	1.03857	1.16462	0.165539	t-Test	FDR correction BH	0.615162	False	Not MIS-C	MIS-C Acute Stage	1.12159	0.273532	Unpaired t-test	darkgrey
ECM1~Q16610	5.853	2.45668e-07	15.3734	14.8418	0.438516	0.367542	0.531561	t-Test	FDR correction BH	1.75899e-06	True	Not MIS-C	MIS-C Acute Stage	1.44549	6.60965	Unpaired t-test	darkgrey
F10~P00742	-2.29958	0.0263821	14.9194	15.1205	0.338904	0.389236	-0.201134	t-Test	FDR correction BH	0.0454076	True	Not MIS-C	MIS-C Acute Stage	0.869867	1.57869	Unpaired t-test	darkgrey
F11~P03951	-3.11727	0.00248391	19.1932	19.5955	0.806559	0.40555	-0.402258	t-Test	FDR correction BH	0.0062425	True	Not MIS-C	MIS-C Acute Stage	0.756673	2.60486	Unpaired t-test	darkgrey
F12~P00748	2.86088	0.00555252	16.303	15.9145	0.74365	0.501209	0.38849	t-Test	FDR correction BH	0.0121208	True	Not MIS-C	MIS-C Acute Stage	1.30902	2.25551	Unpaired t-test	darkgrey
F13A1~P00488	5.27258	1.04095e-06	15.9591	15.3122	0.7477	0.40085	0.646916	t-Test	FDR correction BH	6.01066e-06	True	Not MIS-C	MIS-C Acute Stage	1.56582	5.98257	Unpaired t-test	darkgrey
F13B~P05160	6.23526	1.99017e-08	14.1897	13.441	0.711056	0.407754	0.748754	t-Test	FDR correction BH	1.87495e-07	True	Not MIS-C	MIS-C Acute Stage	1.68034	7.70111	Unpaired t-test	darkgrey
F2~P00734	1.9308	0.059643	18.4693	18.3596	0.234912	0.247343	0.109716	t-Test	FDR correction BH	0.0867975	False	Not MIS-C	MIS-C Acute Stage	1.07902	1.22444	Unpaired t-test	darkgrey
F5~P12259	-1.10443	0.274747	14.2749	14.36	0.335833	0.328205	-0.0850712	t-Test	FDR correction BH	0.346336	False	Not MIS-C	MIS-C Acute Stage	0.942738	0.561066	Unpaired t-test	darkgrey
F9~P00740	2.19135	0.0321907	15.3684	15.1675	0.464717	0.359605	0.20086	t-Test	FDR correction BH	0.0538518	False	Not MIS-C	MIS-C Acute Stage	1.14938	1.49227	Unpaired t-test	darkgrey
FBLN1~P23142	-0.678146	0.500839	15.3136	15.3891	0.484591	0.474056	-0.0754263	t-Test	FDR correction BH	0.59688	False	Not MIS-C	MIS-C Acute Stage	0.949062	0.300301	Unpaired t-test	darkgrey
FCGBP~Q9Y6R7	-6.63857	6.58368e-09	13.6402	14.8539	0.972729	0.691822	-1.21374	t-Test	FDR correction BH	7.85652e-08	True	Not MIS-C	MIS-C Acute Stage	0.431149	8.18153	Unpaired t-test	darkgrey
FCGR3A~P08637	-9.15327	7.07144e-13	15.2518	16.3708	0.596545	0.491698	-1.11908	t-Test	FDR correction BH	6.32893e-11	True	Not MIS-C	MIS-C Acute Stage	0.460389	12.1505	Unpaired t-test	darkgrey
FCN2~Q15485	-2.38938	0.0207582	15.0482	15.421	0.676334	0.666297	-0.372741	t-Test	FDR correction BH	0.0379154	True	Not MIS-C	MIS-C Acute Stage	0.772314	1.68281	Unpaired t-test	darkgrey
FCN3~O75636	0.666237	0.508227	15.1133	15.0406	0.490439	0.458445	0.0726824	t-Test	FDR correction BH	0.598504	False	Not MIS-C	MIS-C Acute Stage	1.05167	0.293942	Unpaired t-test	darkgrey
FETUB~Q9UGM5	0.962313	0.34138	15.409	15.2451	0.646421	0.763104	0.163961	t-Test	FDR correction BH	0.418542	False	Not MIS-C	MIS-C Acute Stage	1.12036	0.466762	Unpaired t-test	darkgrey
FGA~P02671	-3.65555	0.000434074	20.701	21.2094	0.915725	0.396229	-0.508486	t-Test	FDR correction BH	0.00136315	True	Not MIS-C	MIS-C Acute Stage	0.70296	3.36244	Unpaired t-test	darkgrey
FGB~P02675	-3.43008	0.000917306	22.2747	22.7347	0.908513	0.356339	-0.460005	t-Test	FDR correction BH	0.00260632	True	Not MIS-C	MIS-C Acute Stage	0.726984	3.03749	Unpaired t-test	darkgrey
FGG~P02679	-3.50103	0.000726656	19.7834	20.2673	0.922872	0.381125	-0.483924	t-Test	FDR correction BH	0.00213232	True	Not MIS-C	MIS-C Acute Stage	0.71503	3.13867	Unpaired t-test	darkgrey
FN1~P02751	3.54826	0.000779603	17.8285	17.0729	1.03066	0.860623	0.755608	t-Test	FDR correction BH	0.00225079	True	Not MIS-C	MIS-C Acute Stage	1.68834	3.10813	Unpaired t-test	darkgrey
GALE~Q14376	0.898898	0.37539	16.7934	16.5005	0.830983	1.57367	0.292948	t-Test	FDR correction BH	0.457108	False	Not MIS-C	MIS-C Acute Stage	1.22514	0.425517	Unpaired t-test	darkgrey
GC~P02774	3.12336	0.00317035	19.2746	19.1025	0.21646	0.244296	0.172186	t-Test	FDR correction BH	0.00756656	True	Not MIS-C	MIS-C Acute Stage	1.12676	2.49889	Unpaired t-test	darkgrey
GGH~Q92820	-0.366178	0.715259	13.1613	13.227	1.02172	0.638317	-0.0657503	t-Test	FDR correction BH	0.780679	False	Not MIS-C	MIS-C Acute Stage	0.955448	0.145537	Unpaired t-test	darkgrey
GP1BA~P07359	0.644945	0.521864	12.889	12.7891	0.688322	0.653952	0.0998491	t-Test	FDR correction BH	0.610173	False	Not MIS-C	MIS-C Acute Stage	1.07166	0.282443	Unpaired t-test	darkgrey
GPLD1~P80108	6.66978	1.8484e-08	14.0645	12.933	0.753402	0.716928	1.13148	t-Test	FDR correction BH	1.83813e-07	True	Not MIS-C	MIS-C Acute Stage	2.19083	7.7332	Unpaired t-test	darkgrey
GPX3~P22352	-2.43786	0.0190061	17.1696	17.3856	0.341044	0.395197	-0.216039	t-Test	FDR correction BH	0.0365817	True	Not MIS-C	MIS-C Acute Stage	0.860926	1.72111	Unpaired t-test	darkgrey
GSN~P06396	5.06718	3.66052e-06	17.0823	16.5983	0.494258	0.369279	0.483976	t-Test	FDR correction BH	2.0476e-05	True	Not MIS-C	MIS-C Acute Stage	1.39859	5.43646	Unpaired t-test	darkgrey
HABP2~Q14520	-0.372878	0.711229	14.4362	14.4838	0.452301	0.581825	-0.047558	t-Test	FDR correction BH	0.780679	False	Not MIS-C	MIS-C Acute Stage	0.967573	0.14799	Unpaired t-test	darkgrey
HBA1~P69905	2.50531	0.0152452	17.629	17.0445	1.0912	0.961006	0.584445	t-Test	FDR correction BH	0.0303209	True	Not MIS-C	MIS-C Acute Stage	1.49946	1.81687	Unpaired t-test	darkgrey
HBB~P68871	2.36323	0.0218063	19.3195	18.7536	1.09901	0.996137	0.565878	t-Test	FDR correction BH	0.0390333	True	Not MIS-C	MIS-C Acute Stage	1.48029	1.66142	Unpaired t-test	darkgrey
HBD~P02042	2.07008	0.0432822	18.9276	18.4315	1.10564	0.99438	0.496105	t-Test	FDR correction BH	0.0673696	False	Not MIS-C	MIS-C Acute Stage	1.4104	1.36369	Unpaired t-test	darkgrey
HBG1~P69891	1.96934	0.0538479	20.2683	19.7841	1.17199	1.00219	0.484126	t-Test	FDR correction BH	0.0796592	False	Not MIS-C	MIS-C Acute Stage	1.39874	1.26883	Unpaired t-test	darkgrey
HGFAC~Q04756	4.4281	5.22615e-05	13.8956	13.1617	0.72411	0.705576	0.733921	t-Test	FDR correction BH	0.000212609	True	Not MIS-C	MIS-C Acute Stage	1.66315	4.28182	Unpaired t-test	darkgrey
HPR~P00739	0.28643	0.775579	16.704	16.6475	0.954255	0.79834	0.0565417	t-Test	FDR correction BH	0.831309	False	Not MIS-C	MIS-C Acute Stage	1.03997	0.110374	Unpaired t-test	darkgrey
HPX~P02790	2.51951	0.01628	19.6228	19.4561	0.210658	0.308972	0.166671	t-Test	FDR correction BH	0.0316753	True	Not MIS-C	MIS-C Acute Stage	1.12247	1.78834	Unpaired t-test	darkgrey
HP~P00738	-3.62877	0.000476025	23.4135	24.0228	1.14858	0.434393	-0.609353	t-Test	FDR correction BH	0.00146911	True	Not MIS-C	MIS-C Acute Stage	0.655491	3.32237	Unpaired t-test	darkgrey
HRG~P04196	3.3735	0.00144421	17.1571	16.8087	0.452226	0.439343	0.34847	t-Test	FDR correction BH	0.00391688	True	Not MIS-C	MIS-C Acute Stage	1.27321	2.84037	Unpaired t-test	darkgrey
HSPA5~P11021	-0.397637	0.692607	12.2658	12.3247	0.645815	0.631162	-0.0589013	t-Test	FDR correction BH	0.774854	False	Not MIS-C	MIS-C Acute Stage	0.959995	0.159513	Unpaired t-test	darkgrey
IGD~P0DOX3	0.67237	0.503513	14.9318	14.7814	1.23447	0.81974	0.150398	t-Test	FDR correction BH	0.59688	False	Not MIS-C	MIS-C Acute Stage	1.10988	0.297989	Unpaired t-test	darkgrey
IGFALS~P35858	4.42638	4.31973e-05	14.4292	13.5282	0.986378	0.82197	0.900957	t-Test	FDR correction BH	0.000181616	True	Not MIS-C	MIS-C Acute Stage	1.8673	4.36454	Unpaired t-test	darkgrey
ITIH1~P19827	6.57572	5.89333e-08	17.6213	16.8621	0.436467	0.517581	0.759127	t-Test	FDR correction BH	4.79502e-07	True	Not MIS-C	MIS-C Acute Stage	1.69247	7.22964	Unpaired t-test	darkgrey
ITIH2~P19823	6.63377	3.64573e-08	17.0862	16.2145	0.527641	0.577953	0.871689	t-Test	FDR correction BH	3.10755e-07	True	Not MIS-C	MIS-C Acute Stage	1.8298	7.43822	Unpaired t-test	darkgrey
ITIH3~Q06033	-6.3608	1.25538e-08	15.7149	16.3371	0.569428	0.339084	-0.622222	t-Test	FDR correction BH	1.40446e-07	True	Not MIS-C	MIS-C Acute Stage	0.649669	7.90122	Unpaired t-test	darkgrey
ITIH4~Q14624	-4.76072	1.40912e-05	17.9931	18.2743	0.28026	0.241504	-0.281246	t-Test	FDR correction BH	6.62061e-05	True	Not MIS-C	MIS-C Acute Stage	0.82288	4.85105	Unpaired t-test	darkgrey
JCHAIN~P01591	2.21675	0.0307034	18.9998	18.6782	0.691412	0.591606	0.321616	t-Test	FDR correction BH	0.0518481	False	Not MIS-C	MIS-C Acute Stage	1.24973	1.51281	Unpaired t-test	darkgrey
KLKB1~P03952	7.4806	3.36034e-09	16.1346	15.3078	0.410118	0.498209	0.826816	t-Test	FDR correction BH	4.59579e-08	True	Not MIS-C	MIS-C Acute Stage	1.77377	8.47362	Unpaired t-test	darkgrey
KNG1~P01042	3.42335	0.00142411	19.4702	19.2867	0.195879	0.242674	0.183527	t-Test	FDR correction BH	0.00391688	True	Not MIS-C	MIS-C Acute Stage	1.13566	2.84646	Unpaired t-test	darkgrey
LAMP2~P13473	-3.66185	0.000425159	13.943	14.3617	0.777105	0.300931	-0.418616	t-Test	FDR correction BH	0.00135899	True	Not MIS-C	MIS-C Acute Stage	0.748142	3.37145	Unpaired t-test	darkgrey
LBP~P18428	-5.58343	3.451e-07	17.2507	18.3163	1.09581	0.671904	-1.0656	t-Test	FDR correction BH	2.20617e-06	True	Not MIS-C	MIS-C Acute Stage	0.477773	6.46206	Unpaired t-test	darkgrey
LCP1~P13796	-7.54832	5.29809e-11	12.903	13.8285	0.740897	0.40534	-0.925474	t-Test	FDR correction BH	1.18545e-09	True	Not MIS-C	MIS-C Acute Stage	0.526508	10.2759	Unpaired t-test	darkgrey
LDHA~P00338	1.18661	0.239705	12.2127	12.0553	0.690845	0.510197	0.157365	t-Test	FDR correction BH	0.304307	False	Not MIS-C	MIS-C Acute Stage	1.11525	0.620322	Unpaired t-test	darkgrey
LDHB~P07195	-2.18011	0.0326038	12.7173	13.0496	0.831891	0.564514	-0.332362	t-Test	FDR correction BH	0.0540378	False	Not MIS-C	MIS-C Acute Stage	0.794235	1.48673	Unpaired t-test	darkgrey
LGALS3BP~Q08380	-1.52547	0.134376	15.151	15.4141	0.674851	0.765032	-0.26307	t-Test	FDR correction BH	0.180851	False	Not MIS-C	MIS-C Acute Stage	0.833313	0.87168	Unpaired t-test	darkgrey
LRG1~P02750	-7.38927	7.63585e-11	17.9763	18.8022	0.746034	0.308425	-0.825917	t-Test	FDR correction BH	1.37514e-09	True	Not MIS-C	MIS-C Acute Stage	0.564124	10.1171	Unpaired t-test	darkgrey
LTF~P02788	-0.211631	0.833205	22.1335	22.2331	2.15809	1.95876	-0.0996004	t-Test	FDR correction BH	0.882507	False	Not MIS-C	MIS-C Acute Stage	0.933291	0.0792481	Unpaired t-test	darkgrey
LUM~P51884	3.94921	0.000194213	16.7279	16.2991	0.568957	0.4159	0.428831	t-Test	FDR correction BH	0.000643779	True	Not MIS-C	MIS-C Acute Stage	1.34614	3.71172	Unpaired t-test	darkgrey
LYVE1~Q9Y5Y7	-4.16957	0.000122679	14.3607	14.9816	0.648507	0.634801	-0.620895	t-Test	FDR correction BH	0.000440403	True	Not MIS-C	MIS-C Acute Stage	0.650267	3.91123	Unpaired t-test	darkgrey
LYZ~P61626	-2.22135	0.028872	14.7844	15.146	1.10562	0.429726	-0.361646	t-Test	FDR correction BH	0.0492199	True	Not MIS-C	MIS-C Acute Stage	0.778276	1.53952	Unpaired t-test	darkgrey
MAN1A1~P33908	-4.05715	0.000149631	11.5855	12.1218	0.64494	0.531743	-0.536364	t-Test	FDR correction BH	0.000505358	True	Not MIS-C	MIS-C Acute Stage	0.689507	3.82498	Unpaired t-test	darkgrey
MASP1~P48740	2.35946	0.0210683	13.2073	12.9968	0.488771	0.329213	0.210515	t-Test	FDR correction BH	0.0380933	True	Not MIS-C	MIS-C Acute Stage	1.1571	1.67637	Unpaired t-test	darkgrey
MBL2~P11226	-0.151598	0.880172	13.9852	14.0216	0.979943	1.04923	-0.0363786	t-Test	FDR correction BH	0.915993	False	Not MIS-C	MIS-C Acute Stage	0.9751	0.0554326	Unpaired t-test	darkgrey
MST1~P26927	0.154911	0.877554	13.8903	13.8571	0.89752	0.92869	0.0332097	t-Test	FDR correction BH	0.915993	False	Not MIS-C	MIS-C Acute Stage	1.02329	0.0567261	Unpaired t-test	darkgrey
ORM1~P02763	-8.02414	3.95982e-12	21.6668	22.4879	0.669848	0.295066	-0.821085	t-Test	FDR correction BH	1.77202e-10	True	Not MIS-C	MIS-C Acute Stage	0.566016	11.4023	Unpaired t-test	darkgrey
ORM2~P19652	-7.62607	3.92661e-11	22.1995	22.8248	0.491694	0.27387	-0.625259	t-Test	FDR correction BH	1.00409e-09	True	Not MIS-C	MIS-C Acute Stage	0.648304	10.406	Unpaired t-test	darkgrey
PEPD~P12955	-1.25119	0.214993	12.1975	12.3312	0.585334	0.394577	-0.133746	t-Test	FDR correction BH	0.274885	False	Not MIS-C	MIS-C Acute Stage	0.911462	0.667575	Unpaired t-test	darkgrey
PF4~P02776	4.42075	5.52539e-05	15.0237	13.5471	1.43395	1.43246	1.47655	t-Test	FDR correction BH	0.000219788	True	Not MIS-C	MIS-C Acute Stage	2.78282	4.25764	Unpaired t-test	darkgrey
PGLYRP2~Q96PD5	8.88674	5.02728e-13	16.8025	15.8406	0.582638	0.405597	0.96189	t-Test	FDR correction BH	6.32893e-11	True	Not MIS-C	MIS-C Acute Stage	1.94786	12.2987	Unpaired t-test	darkgrey
PIGR~P01833	-2.32988	0.0248502	13.4462	14.0527	0.953102	1.17781	-0.606549	t-Test	FDR correction BH	0.0436097	True	Not MIS-C	MIS-C Acute Stage	0.656766	1.60467	Unpaired t-test	darkgrey
PLG~P00747	4.48487	4.36283e-05	17.9106	17.5252	0.373733	0.366458	0.385337	t-Test	FDR correction BH	0.000181616	True	Not MIS-C	MIS-C Acute Stage	1.30617	4.36023	Unpaired t-test	darkgrey
PLTP~P55058	-2.93683	0.00526276	15.7928	16.1598	0.492975	0.552888	-0.366982	t-Test	FDR correction BH	0.0116301	True	Not MIS-C	MIS-C Acute Stage	0.775403	2.27879	Unpaired t-test	darkgrey
PON1~P27169	4.73788	1.69374e-05	17.1903	16.5886	0.576581	0.531288	0.601791	t-Test	FDR correction BH	7.57947e-05	True	Not MIS-C	MIS-C Acute Stage	1.5176	4.77115	Unpaired t-test	darkgrey
PPBP~P02775	5.26685	3.77947e-06	15.1564	13.4276	1.32202	1.44225	1.72882	t-Test	FDR correction BH	2.05008e-05	True	Not MIS-C	MIS-C Acute Stage	3.31457	5.42257	Unpaired t-test	darkgrey
PRDX2~P32119	0.0637829	0.949455	12.95	12.9272	1.3113	1.62024	0.022843	t-Test	FDR correction BH	0.95986	False	Not MIS-C	MIS-C Acute Stage	1.01596	0.0225256	Unpaired t-test	darkgrey
PRG4~Q92954	-0.98307	0.329483	12.8522	12.9738	0.618288	0.490168	-0.121634	t-Test	FDR correction BH	0.406741	False	Not MIS-C	MIS-C Acute Stage	0.919146	0.482167	Unpaired t-test	darkgrey
PROCR~Q9UNN8	-1.9875	0.0535263	11.9003	12.2552	0.663411	0.804623	-0.354904	t-Test	FDR correction BH	0.0796592	False	Not MIS-C	MIS-C Acute Stage	0.781921	1.27143	Unpaired t-test	darkgrey
PROC~P04070	3.40791	0.00148067	14.2641	13.882	0.412741	0.506393	0.382034	t-Test	FDR correction BH	0.00394038	True	Not MIS-C	MIS-C Acute Stage	1.30318	2.82954	Unpaired t-test	darkgrey
PROS1~P07225	0.221791	0.82546	15.3839	15.3693	0.268854	0.285834	0.0145263	t-Test	FDR correction BH	0.879508	False	Not MIS-C	MIS-C Acute Stage	1.01012	0.083304	Unpaired t-test	darkgrey
PROZ~P22891	2.58736	0.0134647	13.4705	13.0101	0.6293	0.812242	0.460379	t-Test	FDR correction BH	0.0270807	True	Not MIS-C	MIS-C Acute Stage	1.3759	1.8708	Unpaired t-test	darkgrey
PRSS3P2~Q8NHM4	0.447693	0.657322	19.9217	19.8424	0.470472	0.851612	0.0793408	t-Test	FDR correction BH	0.749431	False	Not MIS-C	MIS-C Acute Stage	1.05654	0.182222	Unpaired t-test	darkgrey
PZP~P20742	1.47696	0.146302	13.9307	13.2954	1.81217	1.85906	0.635355	t-Test	FDR correction BH	0.195434	False	Not MIS-C	MIS-C Acute Stage	1.55332	0.834749	Unpaired t-test	darkgrey
QSOX1~O00391	-1.92667	0.05942	14.9775	15.192	0.507927	0.464411	-0.214462	t-Test	FDR correction BH	0.0867975	False	Not MIS-C	MIS-C Acute Stage	0.861868	1.22607	Unpaired t-test	darkgrey
RBP4~P02753	5.99826	6.38839e-08	16.8208	15.9436	0.834169	0.518554	0.87721	t-Test	FDR correction BH	4.97183e-07	True	Not MIS-C	MIS-C Acute Stage	1.83682	7.19461	Unpaired t-test	darkgrey
SAA1~P0DJI8	-4.62275	1.2755e-05	18.6911	20.5012	2.62977	1.06418	-1.81014	t-Test	FDR correction BH	6.17066e-05	True	Not MIS-C	MIS-C Acute Stage	0.285162	4.89432	Unpaired t-test	darkgrey
SAA4~P35542	3.60913	0.000654807	17.8093	17.3714	0.578204	0.494764	0.437906	t-Test	FDR correction BH	0.00195351	True	Not MIS-C	MIS-C Acute Stage	1.35464	3.18389	Unpaired t-test	darkgrey
SELENOP~P49908	6.21802	1.32981e-07	15.4161	14.7293	0.45659	0.480819	0.686829	t-Test	FDR correction BH	9.91817e-07	True	Not MIS-C	MIS-C Acute Stage	1.60974	6.87621	Unpaired t-test	darkgrey
SELL~P14151	-0.0505209	0.95986	15.0963	15.1039	0.786178	0.572557	-0.00756453	t-Test	FDR correction BH	0.95986	False	Not MIS-C	MIS-C Acute Stage	0.99477	0.0177919	Unpaired t-test	darkgrey
SERPINA10~Q9UK55	-4.0104	0.000149286	14.5794	14.989	0.557408	0.378104	-0.409579	t-Test	FDR correction BH	0.000505358	True	Not MIS-C	MIS-C Acute Stage	0.752843	3.82598	Unpaired t-test	darkgrey
SERPINA1~P01009	-8.00309	8.07078e-12	22.8652	23.3899	0.387315	0.223318	-0.524753	t-Test	FDR correction BH	2.83113e-10	True	Not MIS-C	MIS-C Acute Stage	0.695078	11.0931	Unpaired t-test	darkgrey
SERPINA3~P01011	-8.17024	9.48983e-12	20.5699	21.4832	0.605267	0.416781	-0.913317	t-Test	FDR correction BH	2.83113e-10	True	Not MIS-C	MIS-C Acute Stage	0.530963	11.0227	Unpaired t-test	darkgrey
SERPINA4~P29622	5.84119	3.098e-07	15.7032	14.9284	0.613755	0.549475	0.774739	t-Test	FDR correction BH	2.05386e-06	True	Not MIS-C	MIS-C Acute Stage	1.71088	6.50892	Unpaired t-test	darkgrey
SERPINA5~P05154	2.72547	0.00848916	13.7613	13.0506	1.26307	1.05348	0.710762	t-Test	FDR correction BH	0.0178772	True	Not MIS-C	MIS-C Acute Stage	1.63667	2.07114	Unpaired t-test	darkgrey
SERPINA6~P08185	1.72772	0.0892563	16.6815	16.5356	0.415787	0.337668	0.145882	t-Test	FDR correction BH	0.126801	False	Not MIS-C	MIS-C Acute Stage	1.10641	1.04936	Unpaired t-test	darkgrey
SERPINA7~P05543	2.39881	0.02058	14.7486	14.5742	0.297579	0.317597	0.174391	t-Test	FDR correction BH	0.0379154	True	Not MIS-C	MIS-C Acute Stage	1.12849	1.68655	Unpaired t-test	darkgrey
SERPINC1~P01008	2.64209	0.0108831	18.5376	18.4008	0.232627	0.217685	0.136817	t-Test	FDR correction BH	0.0221372	True	Not MIS-C	MIS-C Acute Stage	1.09948	1.96325	Unpaired t-test	darkgrey
SERPIND1~P05546	5.84056	4.07758e-07	17.2629	16.6956	0.421158	0.414858	0.567315	t-Test	FDR correction BH	2.43296e-06	True	Not MIS-C	MIS-C Acute Stage	1.48176	6.3896	Unpaired t-test	darkgrey
SERPINF1~P36955	-1.70656	0.0927863	15.9657	16.0889	0.371512	0.280425	-0.123244	t-Test	FDR correction BH	0.130581	False	Not MIS-C	MIS-C Acute Stage	0.918121	1.03252	Unpaired t-test	darkgrey
SERPINF2~P08697	-1.01725	0.31256	17.9267	17.9912	0.344113	0.236023	-0.0645146	t-Test	FDR correction BH	0.391246	False	Not MIS-C	MIS-C Acute Stage	0.956267	0.505067	Unpaired t-test	darkgrey
SERPING1~P05155	-3.05777	0.00327325	19.5508	19.7785	0.380622	0.290494	-0.227701	t-Test	FDR correction BH	0.00770937	True	Not MIS-C	MIS-C Acute Stage	0.853995	2.48502	Unpaired t-test	darkgrey
SHBG~P04278	2.67272	0.01003	15.6641	15.0513	1.03542	0.961528	0.612844	t-Test	FDR correction BH	0.0208764	True	Not MIS-C	MIS-C Acute Stage	1.52927	1.9987	Unpaired t-test	darkgrey
TF~P02787	6.90215	3.59447e-09	22.4463	22.0178	0.309331	0.246419	0.428507	t-Test	FDR correction BH	4.59579e-08	True	Not MIS-C	MIS-C Acute Stage	1.34584	8.44436	Unpaired t-test	darkgrey
TGFBI~Q15582	-1.52789	0.132305	13.8083	13.9609	0.467338	0.411348	-0.152595	t-Test	FDR correction BH	0.179414	False	Not MIS-C	MIS-C Acute Stage	0.899631	0.878422	Unpaired t-test	darkgrey
THBS1~P07996	5.77793	3.92364e-07	13.5	12.1363	1.09104	0.978291	1.36369	t-Test	FDR correction BH	2.42184e-06	True	Not MIS-C	MIS-C Acute Stage	2.57343	6.40631	Unpaired t-test	darkgrey
TLN1~Q9Y490	3.19799	0.00238722	13.1672	12.285	1.22309	1.16674	0.882215	t-Test	FDR correction BH	0.00610447	True	Not MIS-C	MIS-C Acute Stage	1.8432	2.62211	Unpaired t-test	darkgrey
TTR~P02766	4.12693	0.000109883	16.5813	15.7858	0.986708	0.751198	0.79552	t-Test	FDR correction BH	0.000418491	True	Not MIS-C	MIS-C Acute Stage	1.7357	3.95907	Unpaired t-test	darkgrey
VTN~P04004	-2.13599	0.0368485	19.8325	19.9836	0.347274	0.283362	-0.151075	t-Test	FDR correction BH	0.0585572	False	Not MIS-C	MIS-C Acute Stage	0.900579	1.43358	Unpaired t-test	darkgrey
VWF~P04275	-4.09915	0.000123018	14.778	15.9748	1.47696	1.14731	-1.19688	t-Test	FDR correction BH	0.000440403	True	Not MIS-C	MIS-C Acute Stage	0.436218	3.91003	Unpaired t-test	darkgrey
WFDC3~Q8IUB2	-0.184664	0.854226	19.2067	19.2192	0.29967	0.284056	-0.0124272	t-Test	FDR correction BH	0.89945	False	Not MIS-C	MIS-C Acute Stage	0.991423	0.0684273	Unpaired t-test	darkgrey
