# Supplementary material for: Proteomic profiling reveals diagnostic signatures and pathogenic insights in multisystem inflammatory syndrome in children
Source: Commun Biol. 2024 Jun 5;7:688. doi: 10.1038/s42003-024-06370-8 (PMC11153518; doi:10.1038/s42003-024-06370-8)
Supplement: Supplementary file 4 — Supplementary Data 2 [file 42003_2024_6370_MOESM4_ESM.txt]

MISC-Virus	MISC-Bacteria	MISC-Kawasaki	MISC-Sepsis	MISC-febrilecontrols
A2M	ACTB	A2M	AFM	ACTB
ADIPOQ	AFM	AFM	CRP	ADIPOQ
AFM	AHSG	AGT	KLKB1	AFM
AGT	ALB	AHSG		AGT
AHSG	AMBP	ALB		AHSG
ALB	ANPEP	AMBP		ALB
AMBP	APOA1	APCS		AMBP
APCS	APOA2	APOA1		APCS
APOA1	APOC1	APOA2		APOA1
APOA2	APOE	APOA4		APOA2
APOA4	APOH	APOB		APOA4
APOB	APOM	APOC1		APOC1
APOC1	ATRN	APOE		APOC3
APOC3	B2M	APOF		APOE
APOC4	BCHE	APOH		APOF
APOE	BTD	APOM		APOH
APOF	C1QB	ATRN		APOM
APOM	C2	AZGP1		ATRN
ATRN	CD44	B2M		B2M
AZGP1	CD5L	BCHE		BCHE
B2M	CFH	BTD		BTD
BCHE	CPN2	C1QB		C1QB
BTD	CRP	C1S		C1S
C1S	ECM1	C2		C2
C2	F13A1	C3		C4BPB
C4BPB	F13B	C4A		C4B
C4B	F2	C4BPB		C9
C5	F9	C4B		CD14
C9	FCGBP	C5		CD44
CD44	FCGR3A	C9		CD5L
CD5L	FN1	CAMP		CFI
CDH5	GC	CD44		CLEC3B
CFHR1	GPLD1	CD5L		CLU
CFI	GSN	CDH5		CPN2
CLEC3B	HGFAC	CFB		CP
CLU	HPX	CFH		CRP
CPN1	HRG	CFI		ECM1
CPN2	IGFALS	CLEC3B		F10
CP	ITIH1	CLU		F11
CRP	ITIH2	CPN2		F12
ECM1	ITIH3	CP		F13A1
F10	ITIH4	CRP		F13B
F11	KLKB1	ECM1		FCGBP
F12	KNG1	F10		FCGR3A
F13A1	LCP1	F11		FCN2
F13B	LRG1	F12		FGA
F5	LYVE1	F13A1		FGB
FCGBP	MAN1A1	F13B		FGG
FCGR3A	ORM1	F5		FN1
FCN2	ORM2	F9		GC
FGA	PF4	FCGBP		GPLD1
FGB	PGLYRP2	FCGR3A		GPX3
FGG	PIGR	FGA		GSN
FN1	PLG	FGB		HBA1
GC	PLTP	FGG		HBB
GPLD1	PON1	FN1		HGFAC
GPX3	PPBP	GALE		HPX
GSN	PROCR	GC		HP
HBB	PROC	GPLD1		HRG
HGFAC	PZP	GSN		IGFALS
HP	RBP4	HGFAC		ITIH1
HRG	SAA4	HPX		ITIH2
IGD	SELENOP	HP		ITIH3
IGFALS	SERPINA1	HRG		ITIH4
ITIH1	SERPINA3	IGFALS		KLKB1
ITIH2	SERPINA4	ITIH1		KNG1
ITIH3	SERPIND1	ITIH2		LAMP2
ITIH4	SERPING1	ITIH3		LBP
JCHAIN	SHBG	ITIH4		LCP1
KLKB1	TF	KLKB1		LRG1
KNG1	THBS1	KNG1		LUM
LAMP2	TLN1	LAMP2		LYVE1
LBP	TTR	LBP		LYZ
LCP1	VWF	LCP1		MAN1A1
LDHB		LDHB		MASP1
LRG1		LRG1		ORM1
LUM		LUM		ORM2
LYVE1		LYVE1		PF4
MAN1A1		LYZ		PGLYRP2
MASP1		MAN1A1		PIGR
ORM1		MASP1		PLG
ORM2		ORM1		PLTP
PF4		ORM2		PON1
PGLYRP2		PF4		PPBP
PIGR		PGLYRP2		PROC
PLG		PIGR		PROZ
PLTP		PLG		RBP4
PON1		PLTP		SAA1
PPBP		PON1		SAA4
PROC		PPBP		SELENOP
PROZ		PROC		SERPINA10
RBP4		PROZ		SERPINA1
SAA1		RBP4		SERPINA3
SELENOP		SAA1		SERPINA4
SERPINA10		SAA4		SERPINA5
SERPINA1		SELENOP		SERPINA7
SERPINA3		SERPINA10		SERPINC1
SERPINA4		SERPINA1		SERPIND1
SERPINA5		SERPINA3		SERPING1
SERPINA7		SERPINA4		SHBG
SERPINC1		SERPINA5		TF
SERPIND1		SERPINC1		THBS1
SERPING1		SERPIND1		TLN1
TF		SERPING1		TTR
THBS1		TF		VWF
TLN1		THBS1
TTR		TLN1
VTN		TTR
VWF		VWF
