# Supplementary material for: Proteomic profiling reveals diagnostic signatures and pathogenic insights in multisystem inflammatory syndrome in children
Source: Commun Biol. 2024 Jun 5;7:688. doi: 10.1038/s42003-024-06370-8 (PMC11153518; doi:10.1038/s42003-024-06370-8)
Supplement: Supplementary file 5 — Supplementary Data 3 [file 42003_2024_6370_MOESM5_ESM.txt]

sample	group	protein	log10LFQ
1_a103716478120	Sepsis	BCHE	13.668049619735957
1_a103716478120	Sepsis	FCGR3A	14.764057509442551
1_a103716478120	Sepsis	LCP1	13.053941046544107
1_a103716478120	Sepsis	SERPINA3	20.81775133919813
1_a103720651329	Sepsis	BCHE	14.864942273167795
1_a103720651329	Sepsis	FCGR3A	14.85684269253071
1_a103720651329	Sepsis	LCP1	13.028796875650157
1_a103720651329	Sepsis	SERPINA3	20.150936051123555
1_a103742789773	Sepsis	BCHE	14.556195595152612
1_a103742789773	Sepsis	FCGR3A	14.947905397753546
1_a103742789773	Sepsis	LCP1	12.742971749276416
1_a103742789773	Sepsis	SERPINA3	20.4850684227565
1_a103742886515	Sepsis	BCHE	14.760893131075866
1_a103742886515	Sepsis	FCGR3A	15.724085377984167
1_a103742886515	Sepsis	LCP1	12.656362854524348
1_a103742886515	Sepsis	SERPINA3	21.38509154186253
1_a103800015697	Sepsis	BCHE	15.09705952067979
1_a103800015697	Sepsis	FCGR3A	16.83230673126292
1_a103800015697	Sepsis	LCP1	14.542933018896967
1_a103800015697	Sepsis	SERPINA3	20.583576447750588
1_a103809737474	Sepsis	BCHE	15.41261790109838
1_a103809737474	Sepsis	FCGR3A	15.922486230197553
1_a103809737474	Sepsis	LCP1	13.740898938688186
1_a103809737474	Sepsis	SERPINA3	21.265594510982897
1_a107190703557	Sepsis	BCHE	14.53514663503057
1_a107190703557	Sepsis	FCGR3A	15.950544086811318
1_a107190703557	Sepsis	LCP1	12.879682976516865
1_a107190703557	Sepsis	SERPINA3	20.868706728004955
1_a170428	Bacteria	BCHE	14.492334364184176
1_a170428	Bacteria	FCGR3A	15.28007400033746
1_a170428	Bacteria	LCP1	12.848641034550347
1_a170428	Bacteria	SERPINA3	20.993699198743062
1_a170575	Virus	BCHE	15.596759554793213
1_a170575	Virus	FCGR3A	14.457153153490856
1_a170575	Virus	LCP1	11.927509954354417
1_a170575	Virus	SERPINA3	19.52698521995041
1_a170741	Bacteria	BCHE	15.197450482437132
1_a170741	Bacteria	FCGR3A	15.640686981826924
1_a170741	Bacteria	LCP1	13.697100389986971
1_a170741	Bacteria	SERPINA3	20.91689170857361
1_a170981	Virus	BCHE	14.847170037280458
1_a170981	Virus	FCGR3A	16.53315775084569
1_a170981	Virus	SERPINA3	19.905669309783413
1_a171092	Bacteria	BCHE	15.244331498970928
1_a171092	Bacteria	FCGR3A	16.04341057286536
1_a171092	Bacteria	LCP1	13.820872963025147
1_a171092	Bacteria	SERPINA3	20.502994930215216
1_a171237	Bacteria	BCHE	15.399549522972409
1_a171237	Bacteria	FCGR3A	14.753246807024032
1_a171237	Bacteria	LCP1	11.759848461525564
1_a171237	Bacteria	SERPINA3	20.23498161189105
1_a171394	Kawasaki	BCHE	12.529561359557094
1_a171394	Kawasaki	FCGR3A	15.605152001174147
1_a171394	Kawasaki	LCP1	14.165781330295998
1_a171394	Kawasaki	SERPINA3	21.334372497586703
1_a172327	Virus	BCHE	14.748950429117968
1_a172327	Virus	FCGR3A	15.218865688633487
1_a172327	Virus	LCP1	12.823692974157485
1_a172327	Virus	SERPINA3	20.25310474203654
1_a172384	Bacteria	BCHE	14.557800412863791
1_a172384	Bacteria	FCGR3A	15.880127596739683
1_a172384	Bacteria	LCP1	12.601588513758916
1_a172384	Bacteria	SERPINA3	21.11925851774227
1_a173747	Kawasaki	BCHE	15.96104122510227
1_a173747	Kawasaki	FCGR3A	14.839326033142235
1_a173747	Kawasaki	LCP1	12.663775614905608
1_a173747	Kawasaki	SERPINA3	21.533080467118616
1_a173815	Bacteria	BCHE	15.034496824542904
1_a173815	Bacteria	FCGR3A	15.514875090124374
1_a173815	Bacteria	LCP1	12.869216857452615
1_a173815	Bacteria	SERPINA3	20.11353057884311
1_a174016	Kawasaki	BCHE	13.920129727654402
1_a174016	Kawasaki	FCGR3A	16.27112432141403
1_a174016	Kawasaki	LCP1	14.119217533273352
1_a174016	Kawasaki	SERPINA3	20.04325319096023
1_a174293	Virus	BCHE	14.894549577459273
1_a174293	Virus	FCGR3A	15.30740726824562
1_a174293	Virus	LCP1	13.371721737258614
1_a174293	Virus	SERPINA3	20.28873385220393
1_a174416	Virus	BCHE	14.64596204862216
1_a174416	Virus	FCGR3A	14.624919056302636
1_a174416	Virus	LCP1	13.79768942895234
1_a174416	Virus	SERPINA3	20.09215205428002
1_a174429	Virus	BCHE	14.544975590589647
1_a174429	Virus	FCGR3A	15.344662256839817
1_a174429	Virus	LCP1	13.71597634406083
1_a174429	Virus	SERPINA3	20.1292529273398
1_a174733	Virus	BCHE	15.220788868312017
1_a174733	Virus	FCGR3A	14.63623167070504
1_a174733	Virus	LCP1	13.050727485023184
1_a174733	Virus	SERPINA3	20.72316971706633
1_a174970	Bacteria	BCHE	14.217520598711449
1_a174970	Bacteria	FCGR3A	15.87621839974538
1_a174970	Bacteria	SERPINA3	20.844570742931992
1_a175390	Virus	BCHE	15.5171627647242
1_a175390	Virus	FCGR3A	15.296602461490105
1_a175390	Virus	SERPINA3	20.400162711190983
1_a175416	Virus	BCHE	15.03004991226651
1_a175416	Virus	FCGR3A	15.234063603590752
1_a175416	Virus	LCP1	12.515276158556992
1_a175416	Virus	SERPINA3	20.03283123808801
1_a175583	Bacteria	BCHE	12.880627720094674
1_a175583	Bacteria	FCGR3A	14.657684764117157
1_a175583	Bacteria	LCP1	12.39985865720911
1_a175583	Bacteria	SERPINA3	21.08885801110184
1_a176101	Virus	BCHE	15.526351253791413
1_a176101	Virus	FCGR3A	14.93588688652537
1_a176101	Virus	LCP1	12.712031799584908
1_a176101	Virus	SERPINA3	19.432285942107168
1_a176106	Virus	BCHE	15.298943869848742
1_a176106	Virus	FCGR3A	15.059282992840258
1_a176106	Virus	LCP1	12.815773506439372
1_a176106	Virus	SERPINA3	19.862739829124973
1_a176813	Kawasaki	BCHE	14.57361688711899
1_a176813	Kawasaki	FCGR3A	15.817210249536258
1_a176813	Kawasaki	LCP1	13.57536799374368
1_a176813	Kawasaki	SERPINA3	21.45183868002348
1_a177105	Bacteria	BCHE	14.440419890666927
1_a177105	Bacteria	FCGR3A	14.54880701502131
1_a177105	Bacteria	LCP1	12.62829034873937
1_a177105	Bacteria	SERPINA3	21.41003540387523
1_a177110	Bacteria	BCHE	14.83945961660519
1_a177110	Bacteria	FCGR3A	15.448934601292638
1_a177110	Bacteria	LCP1	12.244541052527548
1_a177110	Bacteria	SERPINA3	20.93497406726595
1_a177119	Virus	BCHE	15.551493769217496
1_a177119	Virus	FCGR3A	15.545013641928607
1_a177119	Virus	SERPINA3	20.00553099691334
1_a177121	Virus	BCHE	15.92295879798047
1_a177121	Virus	FCGR3A	14.729586824318403
1_a177121	Virus	LCP1	12.704892264014576
1_a177121	Virus	SERPINA3	19.49986585756026
1_a177126	Virus	BCHE	15.480823734738408
1_a177126	Virus	FCGR3A	14.832398930531989
1_a177126	Virus	SERPINA3	19.514016195159456
1_a177750	Virus	BCHE	15.472837199415082
1_a177750	Virus	FCGR3A	14.86670688414903
1_a177750	Virus	LCP1	14.610515104842612
1_a177750	Virus	SERPINA3	19.755139744264003
1_a178000	Virus	BCHE	15.046178618619814
1_a178000	Virus	FCGR3A	16.02159844263367
1_a178000	Virus	LCP1	12.722896423224189
1_a178000	Virus	SERPINA3	20.332818626246905
1_a178569	Bacteria	BCHE	14.13694193224421
1_a178569	Bacteria	FCGR3A	15.350169660944132
1_a178569	Bacteria	LCP1	12.933972558512709
1_a178569	Bacteria	SERPINA3	20.866565877546048
1_a178607	Virus	BCHE	15.56861022060657
1_a178607	Virus	FCGR3A	14.949782348100223
1_a178607	Virus	LCP1	12.716607843421912
1_a178607	Virus	SERPINA3	20.058791603275203
1_a178995	Virus	BCHE	15.715746672684997
1_a178995	Virus	FCGR3A	14.45443739961248
1_a178995	Virus	LCP1	12.892685758389732
1_a178995	Virus	SERPINA3	20.11754042803302
1_a179827	Bacteria	BCHE	15.239802638374982
1_a179827	Bacteria	FCGR3A	15.661712784777372
1_a179827	Bacteria	LCP1	11.5347789007908
1_a179827	Bacteria	SERPINA3	19.968847933622243
1_a180203	Bacteria	BCHE	14.927048340152844
1_a180203	Bacteria	FCGR3A	15.38328488312544
1_a180203	Bacteria	SERPINA3	20.961329373369104
1_a180339	Virus	BCHE	14.678190683051517
1_a180339	Virus	FCGR3A	15.879328154616823
1_a180339	Virus	LCP1	14.030615280739593
1_a180339	Virus	SERPINA3	19.835603920854275
1_a180549	Bacteria	BCHE	13.570480958780738
1_a180549	Bacteria	FCGR3A	15.102474201048734
1_a180549	Bacteria	LCP1	12.50968961880912
1_a180549	Bacteria	SERPINA3	21.05600659408653
1_a180839	Virus	BCHE	15.007165819755231
1_a180839	Virus	FCGR3A	15.159220234516672
1_a180839	Virus	LCP1	12.195772394863504
1_a180839	Virus	SERPINA3	20.101742341251818
1_a181134	Bacteria	BCHE	15.35013148384127
1_a181134	Bacteria	FCGR3A	14.914365348966882
1_a181134	Bacteria	LCP1	12.709062107518818
1_a181134	Bacteria	SERPINA3	20.83052855935297
1_a181944	Kawasaki	BCHE	13.629681126516802
1_a181944	Kawasaki	FCGR3A	16.909690972825757
1_a181944	Kawasaki	LCP1	14.383538909404692
1_a181944	Kawasaki	SERPINA3	21.50416985887398
1_a182377	Bacteria	BCHE	14.521148606778445
1_a182377	Bacteria	FCGR3A	14.115418785749226
1_a182377	Bacteria	LCP1	13.671641128669426
1_a182377	Bacteria	SERPINA3	19.793277992567702
1_a184911	Bacteria	BCHE	15.11900634351267
1_a184911	Bacteria	FCGR3A	14.403315033507004
1_a184911	Bacteria	LCP1	12.992258647170695
1_a184911	Bacteria	SERPINA3	21.051754546036715
1_a185119	Virus	BCHE	15.505590004062284
1_a185119	Virus	FCGR3A	15.211220433005169
1_a185119	Virus	LCP1	13.392431045461786
1_a185119	Virus	SERPINA3	19.71820181991458
1_a185691	Kawasaki	BCHE	15.039209191316782
1_a185691	Kawasaki	FCGR3A	15.36636751697618
1_a185691	Kawasaki	LCP1	13.631884758988956
1_a185691	Kawasaki	SERPINA3	21.49627980703651
1_a186383	Bacteria	BCHE	14.977583269645702
1_a186383	Bacteria	FCGR3A	15.345158320613756
1_a186383	Bacteria	LCP1	13.036316047892305
1_a186383	Bacteria	SERPINA3	21.32197991473844
1_a186465	Bacteria	BCHE	15.778714188204622
1_a186465	Bacteria	FCGR3A	14.411922651296514
1_a186465	Bacteria	LCP1	12.940304000008435
1_a186465	Bacteria	SERPINA3	20.69313887247241
1_a186669	MIS-C Acute Stage	BCHE	13.40692541256113
1_a186669	MIS-C Acute Stage	FCGR3A	16.54814462619333
1_a186669	MIS-C Acute Stage	LCP1	13.441010733626063
1_a186669	MIS-C Acute Stage	SERPINA3	21.506051357368342
1_a187573	MIS-C Acute Stage	BCHE	14.033155937013186
1_a187573	MIS-C Acute Stage	FCGR3A	17.401391811254975
1_a187573	MIS-C Acute Stage	LCP1	14.10179012760162
1_a187573	MIS-C Acute Stage	SERPINA3	21.782839904211627
1_a187716	MIS-C Acute Stage	BCHE	13.964143042923261
1_a187716	MIS-C Acute Stage	FCGR3A	17.259771798389217
1_a187716	MIS-C Acute Stage	LCP1	13.988903704246106
1_a187716	MIS-C Acute Stage	SERPINA3	21.81180884922473
1_a187770	MIS-C Acute Stage	BCHE	14.212303280570174
1_a187770	MIS-C Acute Stage	FCGR3A	16.141175887291975
1_a187770	MIS-C Acute Stage	LCP1	13.184133884130356
1_a187770	MIS-C Acute Stage	SERPINA3	20.949392965634434
1_a187780	MIS-C During Admission	BCHE	13.306814723514538
1_a187780	MIS-C During Admission	FCGR3A	17.413451009762593
1_a187780	MIS-C During Admission	LCP1	13.521244347363782
1_a187780	MIS-C During Admission	SERPINA3	21.346101939578347
1_a187793	Bacteria	BCHE	14.412809761527482
1_a187793	Bacteria	FCGR3A	15.26338966074505
1_a187793	Bacteria	LCP1	12.916403460962345
1_a187793	Bacteria	SERPINA3	21.62919082466641
1_a187858	MIS-C During Admission	BCHE	13.805310538058164
1_a187858	MIS-C During Admission	FCGR3A	16.475516425059944
1_a187858	MIS-C During Admission	LCP1	13.26375352889216
1_a187858	MIS-C During Admission	SERPINA3	20.924857365689352
1_a187865	Bacteria	BCHE	15.987577432486765
1_a187865	Bacteria	FCGR3A	16.04949555231826
1_a187865	Bacteria	LCP1	13.609028464868244
1_a187865	Bacteria	SERPINA3	20.61279010015457
1_a188061	MIS-C Acute Stage	BCHE	13.278161291149624
1_a188061	MIS-C Acute Stage	FCGR3A	15.238010069532171
1_a188061	MIS-C Acute Stage	LCP1	13.150295911486875
1_a188061	MIS-C Acute Stage	SERPINA3	21.32928066370989
1_a188064	MIS-C During Admission	BCHE	13.837289784961934
1_a188064	MIS-C During Admission	FCGR3A	15.86892632297656
1_a188064	MIS-C During Admission	LCP1	13.277984916150409
1_a188064	MIS-C During Admission	SERPINA3	21.34773624065545
1_a188564	MIS-C Acute Stage	BCHE	13.905382453645853
1_a188564	MIS-C Acute Stage	FCGR3A	16.101441908080247
1_a188564	MIS-C Acute Stage	LCP1	13.615802682252816
1_a188564	MIS-C Acute Stage	SERPINA3	21.56585861313487
1_a188567	MIS-C Acute Stage	BCHE	13.500551021785796
1_a188567	MIS-C Acute Stage	FCGR3A	16.97276068256805
1_a188567	MIS-C Acute Stage	LCP1	13.970583014186
1_a188567	MIS-C Acute Stage	SERPINA3	20.101741222839333
1_a188660	MIS-C During Admission	BCHE	14.161420603344322
1_a188660	MIS-C During Admission	FCGR3A	17.083670572434098
1_a188660	MIS-C During Admission	LCP1	13.78501215467631
1_a188660	MIS-C During Admission	SERPINA3	21.70325777493357
1_a189050	MIS-C During Admission	BCHE	14.018014443058116
1_a189050	MIS-C During Admission	FCGR3A	16.756335180075393
1_a189050	MIS-C During Admission	LCP1	13.779007747072232
1_a189050	MIS-C During Admission	SERPINA3	21.34679300126443
1_a189051	MIS-C Acute Stage	BCHE	14.80367449032574
1_a189051	MIS-C Acute Stage	FCGR3A	15.878578104967795
1_a189051	MIS-C Acute Stage	LCP1	13.759541996541625
1_a189051	MIS-C Acute Stage	SERPINA3	21.10592626268067
1_a189536	MIS-C Full Recovery	BCHE	15.006957042831688
1_a189536	MIS-C Full Recovery	FCGR3A	15.369325565480567
1_a189536	MIS-C Full Recovery	LCP1	12.757612920494994
1_a189536	MIS-C Full Recovery	SERPINA3	19.66665901837983
1_a189588	Bacteria	BCHE	15.10865554038827
1_a189588	Bacteria	FCGR3A	14.752942912116854
1_a189588	Bacteria	SERPINA3	20.95171667263157
1_a189630	MIS-C Full Recovery	BCHE	15.691647007002182
1_a189630	MIS-C Full Recovery	FCGR3A	15.330215359941429
1_a189630	MIS-C Full Recovery	LCP1	12.48693834106018
1_a189630	MIS-C Full Recovery	SERPINA3	19.79155077552797
1_a189631	MIS-C Full Recovery	BCHE	15.513272257183656
1_a189631	MIS-C Full Recovery	FCGR3A	15.165912740930162
1_a189631	MIS-C Full Recovery	LCP1	12.670877287256596
1_a189631	MIS-C Full Recovery	SERPINA3	19.79697516692407
1_a189829	MIS-C Full Recovery	BCHE	14.880186337012228
1_a189829	MIS-C Full Recovery	FCGR3A	15.585735309935002
1_a189829	MIS-C Full Recovery	LCP1	12.552143144887411
1_a189829	MIS-C Full Recovery	SERPINA3	19.919910666376563
1_a189836	MIS-C Full Recovery	BCHE	15.748285540263597
1_a189836	MIS-C Full Recovery	FCGR3A	15.447286541445358
1_a189836	MIS-C Full Recovery	LCP1	13.267364695156989
1_a189836	MIS-C Full Recovery	SERPINA3	19.932355760590998
1_a189881	MIS-C Full Recovery	BCHE	15.472150885914555
1_a189881	MIS-C Full Recovery	FCGR3A	15.312224260044498
1_a189881	MIS-C Full Recovery	LCP1	12.303407590859909
1_a189881	MIS-C Full Recovery	SERPINA3	18.66775850963354
1_a191286	MIS-C Acute Stage	BCHE	13.84066400809592
1_a191286	MIS-C Acute Stage	FCGR3A	16.287586335235765
1_a191286	MIS-C Acute Stage	LCP1	13.89308604318231
1_a191286	MIS-C Acute Stage	SERPINA3	21.33433938017144
1_a191292	MIS-C Acute Stage	BCHE	14.532569428583535
1_a191292	MIS-C Acute Stage	FCGR3A	16.015882388595504
1_a191292	MIS-C Acute Stage	LCP1	14.05948502289487
1_a191292	MIS-C Acute Stage	SERPINA3	21.43379637463782
1_a191297	MIS-C Full Recovery	BCHE	14.745044497754613
1_a191297	MIS-C Full Recovery	FCGR3A	14.871017277055248
1_a191297	MIS-C Full Recovery	LCP1	12.580752424295031
1_a191297	MIS-C Full Recovery	SERPINA3	19.545840596420103
1_a191300	MIS-C Full Recovery	BCHE	15.425406936507828
1_a191300	MIS-C Full Recovery	FCGR3A	14.678449169332856
1_a191300	MIS-C Full Recovery	LCP1	12.87833943845887
1_a191300	MIS-C Full Recovery	SERPINA3	19.428907758652294
1_a191303	MIS-C Full Recovery	BCHE	14.99082972704481
1_a191303	MIS-C Full Recovery	FCGR3A	15.031932755388311
1_a191303	MIS-C Full Recovery	LCP1	12.743647115067253
1_a191303	MIS-C Full Recovery	SERPINA3	19.45694204090181
1_a191305	MIS-C Acute Stage	BCHE	14.62715218515211
1_a191305	MIS-C Acute Stage	FCGR3A	16.48804943427158
1_a191305	MIS-C Acute Stage	LCP1	14.12520546480761
1_a191305	MIS-C Acute Stage	SERPINA3	20.895446904384627
1_a191314	MIS-C Acute Stage	BCHE	13.034398552143834
1_a191314	MIS-C Acute Stage	FCGR3A	16.748634871235897
1_a191314	MIS-C Acute Stage	LCP1	14.088280437784972
1_a191314	MIS-C Acute Stage	SERPINA3	21.45100915868092
1_a191317	MIS-C Acute Stage	BCHE	14.390896726259616
1_a191317	MIS-C Acute Stage	FCGR3A	16.00714365003614
1_a191317	MIS-C Acute Stage	LCP1	14.3210143536333
1_a191317	MIS-C Acute Stage	SERPINA3	21.867468158054045
1_a191366	MIS-C During Admission	BCHE	13.783695680361571
1_a191366	MIS-C During Admission	FCGR3A	16.139606785574557
1_a191366	MIS-C During Admission	LCP1	13.612933101609045
1_a191366	MIS-C During Admission	SERPINA3	21.328906474973287
1_a193552	Bacteria	BCHE	14.861894748947249
1_a193552	Bacteria	FCGR3A	15.004170984781837
1_a193552	Bacteria	SERPINA3	19.69646767424291
1_a193553	Bacteria	BCHE	14.042413469115418
1_a193553	Bacteria	FCGR3A	15.69271579562594
1_a193553	Bacteria	SERPINA3	21.2739567028504
1_a193554	Bacteria	BCHE	15.149834718694573
1_a193554	Bacteria	FCGR3A	15.07244407234644
1_a193554	Bacteria	LCP1	12.514224588539207
1_a193554	Bacteria	SERPINA3	20.944452723312928
1_a193555	Bacteria	BCHE	14.909245447124526
1_a193555	Bacteria	FCGR3A	14.785623197483622
1_a193555	Bacteria	LCP1	13.208822057459724
1_a193555	Bacteria	SERPINA3	21.44188089715658
1_a193557	Bacteria	BCHE	14.937797947870456
1_a193557	Bacteria	FCGR3A	14.927068566337711
1_a193557	Bacteria	LCP1	12.563488950131994
1_a193557	Bacteria	SERPINA3	20.700085037053903
1_a193558	Bacteria	BCHE	14.863623454489105
1_a193558	Bacteria	FCGR3A	14.187582422510037
1_a193558	Bacteria	LCP1	12.183190429063451
1_a193558	Bacteria	SERPINA3	21.006498446544978
1_a193559	MIS-C Acute Stage	BCHE	14.516146466106196
1_a193559	MIS-C Acute Stage	FCGR3A	16.85871870623995
1_a193559	MIS-C Acute Stage	LCP1	14.777673353215754
1_a193559	MIS-C Acute Stage	SERPINA3	21.793951328083928
1_a193560	MIS-C Acute Stage	BCHE	14.785694542728514
1_a193560	MIS-C Acute Stage	FCGR3A	16.504021658108034
1_a193560	MIS-C Acute Stage	LCP1	13.305022870704953
1_a193560	MIS-C Acute Stage	SERPINA3	21.70608946834657
1_a193561	Virus	BCHE	15.597906807097436
1_a193561	Virus	FCGR3A	14.970234919463742
1_a193561	Virus	LCP1	12.743032929733914
1_a193561	Virus	SERPINA3	20.311846643599548
1_a193562	Kawasaki	BCHE	14.12375734837559
1_a193562	Kawasaki	FCGR3A	14.970044112343947
1_a193562	Kawasaki	LCP1	13.061611677911856
1_a193562	Kawasaki	SERPINA3	20.69435766879918
1_a195075	MIS-C Acute Stage	BCHE	15.475399397509934
1_a195075	MIS-C Acute Stage	FCGR3A	16.23527220056329
1_a195075	MIS-C Acute Stage	LCP1	14.091099696583992
1_a195075	MIS-C Acute Stage	SERPINA3	21.131870481241908
1_a195096	MIS-C During Admission	BCHE	13.607062955077009
1_a195096	MIS-C During Admission	FCGR3A	16.35385206642345
1_a195096	MIS-C During Admission	LCP1	13.596021479061443
1_a195096	MIS-C During Admission	SERPINA3	21.62990553311997
1_a196640	MIS-C Acute Stage	BCHE	14.544614695078502
1_a196640	MIS-C Acute Stage	FCGR3A	15.77436303685228
1_a196640	MIS-C Acute Stage	LCP1	13.972491405230452
1_a196640	MIS-C Acute Stage	SERPINA3	21.57442693665534
1_a198574	MIS-C Acute Stage	BCHE	14.144223187390908
1_a198574	MIS-C Acute Stage	FCGR3A	15.663908837854468
1_a198574	MIS-C Acute Stage	LCP1	13.538918507350251
1_a198574	MIS-C Acute Stage	SERPINA3	21.35401326581223
1_a199986	MIS-C Acute Stage	BCHE	14.80859263726342
1_a199986	MIS-C Acute Stage	FCGR3A	16.318854072465257
1_a199986	MIS-C Acute Stage	LCP1	13.766603796297522
1_a199986	MIS-C Acute Stage	SERPINA3	21.8030606799502
1_a200195	MIS-C Acute Stage	BCHE	14.272827766333656
1_a200195	MIS-C Acute Stage	FCGR3A	16.592624509910912
1_a200195	MIS-C Acute Stage	LCP1	14.194835431928997
1_a200195	MIS-C Acute Stage	SERPINA3	21.803443693816007
1_a200226	MIS-C Acute Stage	BCHE	14.265138849305172
1_a200226	MIS-C Acute Stage	FCGR3A	16.591796289387165
1_a200226	MIS-C Acute Stage	LCP1	13.877129764200374
1_a200226	MIS-C Acute Stage	SERPINA3	21.322877745740065
1_a200508	MIS-C Acute Stage	BCHE	14.337752129430353
1_a200508	MIS-C Acute Stage	FCGR3A	15.935163182903237
1_a200508	MIS-C Acute Stage	LCP1	13.298348431089943
1_a200508	MIS-C Acute Stage	SERPINA3	22.092594878500893
1_a200606	MIS-C Acute Stage	BCHE	14.132779849999974
1_a200606	MIS-C Acute Stage	FCGR3A	16.362451441848336
1_a200606	MIS-C Acute Stage	LCP1	13.581636940639312
1_a200606	MIS-C Acute Stage	SERPINA3	22.231942140535864
1_a200888	MIS-C Acute Stage	BCHE	14.762953818207848
1_a200888	MIS-C Acute Stage	FCGR3A	16.4818795320125
1_a200888	MIS-C Acute Stage	LCP1	14.175885817197212
1_a200888	MIS-C Acute Stage	SERPINA3	21.47756321876677
1_a201092	MIS-C Acute Stage	BCHE	14.163632328480592
1_a201092	MIS-C Acute Stage	FCGR3A	16.496890430873975
1_a201092	MIS-C Acute Stage	LCP1	13.660231807701477
1_a201092	MIS-C Acute Stage	SERPINA3	21.236497081822755
1_a201150	MIS-C Acute Stage	BCHE	14.276588397763115
1_a201150	MIS-C Acute Stage	FCGR3A	15.965041095260096
1_a201150	MIS-C Acute Stage	LCP1	13.091342940709442
1_a201150	MIS-C Acute Stage	SERPINA3	21.721882662486315
1_a202749	MIS-C Acute Stage	BCHE	14.564348943809245
1_a202749	MIS-C Acute Stage	FCGR3A	17.1428134907021
1_a202749	MIS-C Acute Stage	LCP1	14.33965181225662
1_a202749	MIS-C Acute Stage	SERPINA3	21.661219926659804
