# Supplementary material for: Proteomic profiling reveals diagnostic signatures and pathogenic insights in multisystem inflammatory syndrome in children
Source: Commun Biol. 2024 Jun 5;7:688. doi: 10.1038/s42003-024-06370-8 (PMC11153518; doi:10.1038/s42003-024-06370-8)
Supplement: Supplementary file 6 — Supplementary Data 4 [file 42003_2024_6370_MOESM6_ESM.txt]

sample	observed	predicted	probability	group
1_a103716478120	1.0	1.0	19.32458553551338	Sepsis
1_a103720651329	1.0	1.0	9.688975149742507	Sepsis
1_a103742789773	1.0	1.0	9.795636454987147	Sepsis
1_a103742886515	1.0	1.0	20.657093668504174	Sepsis
1_a103800015697	1.0	0.0	79.74012932119533	Sepsis
1_a103809737474	1.0	0.0	63.08119683830762	Sepsis
1_a107190703557	1.0	1.0	28.28926529626748	Sepsis
1_a170428	1.0	1.0	13.741104741736688	Bacteria
1_a170575	1.0	1.0	1.9023764732871706	Virus
1_a170741	1.0	1.0	39.58230141530773	Bacteria
1_a170981	1.0	1.0	13.19801002455101	Virus
1_a171092	1.0	1.0	41.149244164901866	Bacteria
1_a171237	1.0	1.0	3.091553089698529	Bacteria
1_a171394	1.0	0.0	84.33915517448122	Kawasaki
1_a172327	1.0	1.0	14.561468484259898	Virus
1_a172384	1.0	1.0	36.90872030421899	Bacteria
1_a173747	1.0	1.0	10.137340509588459	Kawasaki
1_a173815	1.0	1.0	15.09913704739041	Bacteria
1_a174016	1.0	0.0	64.1420419738079	Kawasaki
1_a174293	1.0	1.0	24.19821735664992	Virus
1_a174416	1.0	1.0	13.171211776773218	Virus
1_a174429	1.0	1.0	19.840899609885533	Virus
1_a174733	1.0	1.0	9.960761709636134	Virus
1_a174970	1.0	1.0	13.466324654688455	Bacteria
1_a175390	1.0	1.0	7.703159984272434	Virus
1_a175416	1.0	1.0	7.277999205969832	Virus
1_a175583	1.0	1.0	19.85535673871024	Bacteria
1_a176101	1.0	1.0	6.046251540676851	Virus
1_a176106	1.0	1.0	6.78270388642106	Virus
1_a176813	1.0	0.0	55.74992957493781	Kawasaki
1_a177105	1.0	1.0	15.483457881122153	Bacteria
1_a177110	1.0	1.0	11.122045936182834	Bacteria
1_a177119	1.0	1.0	8.308874501288754	Virus
1_a177121	1.0	1.0	7.300531630030727	Virus
1_a177126	1.0	1.0	6.971460674319374	Virus
1_a177750	1.0	1.0	13.368014114803394	Virus
1_a178000	1.0	1.0	14.311836744910433	Virus
1_a178569	1.0	1.0	18.06776836304005	Bacteria
1_a178607	1.0	1.0	8.117645704337551	Virus
1_a178995	1.0	1.0	7.558279199305606	Virus
1_a179827	1.0	1.0	7.5155224621309635	Bacteria
1_a180203	1.0	1.0	8.998993138298738	Bacteria
1_a180339	1.0	1.0	24.70759595603057	Virus
1_a180549	1.0	1.0	12.68175917592581	Bacteria
1_a180839	1.0	1.0	9.001973546472808	Virus
1_a181134	1.0	1.0	9.651510756181715	Bacteria
1_a181944	1.0	0.0	90.59879975493843	Kawasaki
1_a182377	1.0	1.0	8.761278485779977	Bacteria
1_a184911	1.0	1.0	9.293302341408594	Bacteria
1_a185119	1.0	1.0	9.801917389699245	Virus
1_a185691	1.0	1.0	35.04279474701394	Kawasaki
1_a186383	1.0	1.0	14.024003888082603	Bacteria
1_a186465	1.0	1.0	8.584308945149155	Bacteria
1_a186669	0.0	0.0	84.90193877798144	MIS-C Acute Stage
1_a187573	0.0	0.0	96.01326698470375	MIS-C Acute Stage
1_a187716	0.0	0.0	94.63188140334285	MIS-C Acute Stage
1_a187770	0.0	0.0	50.127331238597826	MIS-C Acute Stage
1_a187780	0.0	0.0	91.61429826049519	MIS-C During Admission
1_a187793	1.0	1.0	19.952669139144717	Bacteria
1_a187858	0.0	0.0	79.24313085130305	MIS-C During Admission
1_a187865	1.0	1.0	13.134341369344039	Bacteria
1_a188061	0.0	1.0	41.243248695471316	MIS-C Acute Stage
1_a188064	0.0	0.0	64.39542472049084	MIS-C During Admission
1_a188564	0.0	0.0	82.97340671635247	MIS-C Acute Stage
1_a188567	0.0	0.0	80.66916992257012	MIS-C Acute Stage
1_a188660	0.0	0.0	89.23232220913414	MIS-C During Admission
1_a189050	0.0	0.0	87.67338572212834	MIS-C During Admission
1_a189051	0.0	0.0	53.295984864341925	MIS-C Acute Stage
1_a189536	1.0	1.0	8.573352141454516	MIS-C Full Recovery
1_a189588	1.0	1.0	9.078054151107473	Bacteria
1_a189630	1.0	1.0	7.178916317792508	MIS-C Full Recovery
1_a189631	1.0	1.0	7.284033441174643	MIS-C Full Recovery
1_a189829	1.0	1.0	9.154412740573367	MIS-C Full Recovery
1_a189836	1.0	1.0	10.644953354337481	MIS-C Full Recovery
1_a189881	1.0	1.0	6.449576432477284	MIS-C Full Recovery
1_a191286	0.0	0.0	82.1710711294534	MIS-C Acute Stage
1_a191292	0.0	0.0	77.70975572818911	MIS-C Acute Stage
1_a191297	1.0	1.0	7.3109664833209465	MIS-C Full Recovery
1_a191300	1.0	1.0	6.510550203183728	MIS-C Full Recovery
1_a191303	1.0	1.0	7.032318623111189	MIS-C Full Recovery
1_a191305	0.0	0.0	69.10565737769507	MIS-C Acute Stage
1_a191314	0.0	0.0	91.93565059673337	MIS-C Acute Stage
1_a191317	0.0	0.0	84.8456231099983	MIS-C Acute Stage
1_a191366	0.0	0.0	82.64058626750821	MIS-C During Admission
1_a193552	1.0	1.0	9.007701190399398	Bacteria
1_a193553	1.0	1.0	23.974135222756242	Bacteria
1_a193554	1.0	1.0	10.157036842075906	Bacteria
1_a193555	1.0	1.0	14.72376377907565	Bacteria
1_a193557	1.0	1.0	9.323620712724768	Bacteria
1_a193558	1.0	1.0	8.967837985207193	Bacteria
1_a193559	0.0	0.0	90.84057887723009	MIS-C Acute Stage
1_a193560	0.0	0.0	80.01774372552765	MIS-C Acute Stage
1_a193561	1.0	1.0	9.250366534505739	Virus
1_a193562	1.0	1.0	26.076415517726446	Kawasaki
1_a195075	0.0	0.0	58.71391862560974	MIS-C Acute Stage
1_a195096	0.0	0.0	91.16417612806798	MIS-C During Admission
1_a196640	0.0	0.0	76.6005379939944	MIS-C Acute Stage
1_a198574	0.0	0.0	77.8535528536471	MIS-C Acute Stage
1_a199986	0.0	0.0	85.20844078362633	MIS-C Acute Stage
1_a200195	0.0	0.0	88.92716579128104	MIS-C Acute Stage
1_a200226	0.0	0.0	88.89298372381931	MIS-C Acute Stage
1_a200508	0.0	0.0	76.83639062756048	MIS-C Acute Stage
1_a200606	0.0	0.0	88.1388195831926	MIS-C Acute Stage
1_a200888	0.0	0.0	85.82244833834855	MIS-C Acute Stage
1_a201092	0.0	0.0	88.00362506236551	MIS-C Acute Stage
1_a201150	0.0	0.0	70.45947287236875	MIS-C Acute Stage
1_a202749	0.0	0.0	89.04413899214954	MIS-C Acute Stage
